# Supplementary material for: Virtual Screening, Synthesis, and Biological Evaluation of Some Carbohydrazide Derivatives as Potential DPP-IV Inhibitors
Source: Molecules. 2022 Dec 24;28(1):149. doi: 10.3390/molecules28010149 (PMC9822036; doi:10.3390/molecules28010149)
Supplement: Supplementary file 1 [file molecules-28-00149-s001.zip]

Archive with 1 entries (1 files):
- molecules-2018650-SI.pdf
